# Supplementary material for: Capacitive Coulometric Readout of Polyaniline Membrane-Based pH Sensors in Combination with Cyclic Voltammetry and Electrochemical Impedance Spectroscopy
Source: Membranes (Basel). 2025 Oct 17;15(10):320. doi: 10.3390/membranes15100320 (PMC12565949; doi:10.3390/membranes15100320)
Supplement: Supplementary file 1 [file membranes-15-00320-s001.zip]

Archive with 1 entries (1 files):
- membranes-3900318-supplementary.pdf
